# Supplementary material for: Impacts of external shocks on the decisions of hog supply chains under liquidity constraints from the perspective of commercial credit
Source: PLoS One. 2019 Mar 4;14(3):e0212707. doi: 10.1371/journal.pone.0212707 (PMC6398844; doi:10.1371/journal.pone.0212707)
Supplement: S1 File — (XLSX) [file pone.0212707.s001.xlsx]

## Sheet: Sheet1
Year	Number of slaughter hogs between 1 and 49 yearly	Number of slaughter hogs between 1 and 49 yearly	Number of slaughter hogs between 50 and 100 yearly	Number of slaughter hogs between 100 and 499 yearly	Number of slaughter hogs between 50 and 499 yearly	Percentage of slaughter hogs between 50 and 499 yearly	Number of slaughter hogs between 500 and 999 yearly	Number of slaughter hogs between 1000 and 2999 yearly	Number of slaughter hogs between 3000 and 4999 yearly	Number of slaughter hogs between 5000 and 9999 yearly	Number of slaughter hogs between 500 and 9999 yearly	Percentage of slaughter hogs between 500 and 9999 yearly	Number of slaughter hogs between 10000 and 49999 yearly	Number of slaughter hogs more than 50000 yearly	Number of slaughter hogs more than 10000 yearly	Percentage of slaughter hogs more than 10000 yearly	Total
2007	80104750	0.972746	1577645	542014	2119659	0.0257399	83731	30053	6164	2840	122788	0.00149107	1803	50	1853	2.25018e-05	82349050
2008	69960452	0.966547	1623484	633791	2257275	0.0311857	108676	40010	8744	4172	161602	0.00223263	2432	69	2501	3.45529e-05	72381830
2009	64599143	0.962196	1653865	689739	2343604	0.0349077	129369	46429	10342	5117	191257	0.00284875	3083	96	3179	4.73508e-05	67137183
2010	59086923	0.9571	1685279	742772	2428051	0.03933	145175	53876	11721	5915	216687	0.00350993	3558	121	3679	5.95931e-05	61735340
2011	55129498	0.952572	1724703	782338	2507041	0.0433187	157036	58180	12173	6315	233704	0.00403813	3937	162	4099	7.08259e-05	57874342
2012	51898933	0.948819	1726108	817834	2543942	0.0465085	167762	63509	12880	6855	251006	0.00458891	4364	187	4551	8.32017e-05	54698432
2013	49402542	0.947935	1619877	827262	2447139	0.0469557	175652	65369	13355	7137	261513	0.00501791	4567	202	4769	9.15075e-05	52115963
2014	46889657	0.946527	1571123	810448	2381571	0.048075	175213	66466	13672	7304	262655	0.00530202	4526	226	4752	9.59251e-05	49538635
