# Supplementary material for: Impacts of external shocks on the decisions of hog supply chains under liquidity constraints from the perspective of commercial credit
Source: PLoS One. 2019 Mar 4;14(3):e0212707. doi: 10.1371/journal.pone.0212707 (PMC6398844; doi:10.1371/journal.pone.0212707)
Supplement: S2 File — Table A in S2 File. Medium-scale hog-breeding enterprise profit for 2007–2014. Table B in S2 File. Table of the proportion of various interest rate ranges of RMB loans to financial institutions in 2013. Table C in S2 File. From 2007 to 2014, commercial credit loan interest rate of scale pig breeding was increased. (XLS) [file pone.0212707.s002.xls]

## Sheet: Sheet1
Table A
Years	Average feeding days（a hog/day）	Labor cost（a hog/yuan）	Feed cost（a hog/yuan）	Net profit per unit hog（a hog/yuan）	Medium-scale（annual number of slaughter hogs）	Enterprise profit	Workers' remuneration	k
2007	141	57.92	552.52	389.65	550	82787.3	4676.29	0.104829
2008	143	68.48	675.44	321.37	550	69248.6	5607.29	0.101386
2009	145.94	71.96	684.55	128.28	550	28210	6013.38	0.10512
2010	144.43	85.14	747.51	160.58	550	34947.7	7041.16	0.113898
2011	143.41	106	823.86	427.18	550	92312.4	8704.4	0.128663
2012	143.71	130.24	900.65	145.23	550	31449.5	10717.3	0.144607
2013	145.41	152.48	946.88	121.64	550	26652.7	12695.8	0.161034
2014	147.37	161.34	970.07	-2.94	550	-652.869	13614.6	0.166318
Average value	144.284	104.2	787.685	211.374	550	45619.4	8633.78	0.13228
Table B
								Unit：%
Months	Simulations	The benchmark	Floating
			Subtotal	(1.0,1.1]	(1.1,1.3]	(1.3,1.5]	(1.5,2.0]	2.0 above
January	10.62	25.08	64.3	19.84	25.23	7.87	8.28	3.07
February	11.69	25.05	63.26	19.57	23.96	7.88	8.83	3.02
march	11.44	23.79	64.77	19.55	24.71	8.15	9.28	3.09
April	10.57	23.53	65.91	18.96	25.52	8.96	9.23	3.24
may	11.88	22.45	65.66	19.65	25.92	8.84	8.46	2.79
June	12.55	24.52	62.93	19.47	24.95	7.94	8.04	2.52
July	10.54	23.32	66.14	19.98	27.07	8.61	7.96	2.51
August	10.23	21.95	67.81	19.7	27.33	9.46	8.6	2.73
September	10.7	23.31	65.99	19.6	26.58	9.33	8.03	2.46
October	9.81	24.23	65.96	19.85	26.26	8.86	8.41	2.58
November	10.41	24.09	65.5	19.13	26.15	8.91	8.45	2.87
December	12.48	24.12	63.4	17.89	24.66	9.64	8.55	2.66
Average value	11.0767	23.7867	65.1358	19.4325	25.695	8.70417	8.51	2.795
Table C
Years	Base rate adjustment time	The benchmark interest rate	Commercial loan rate	Commercial credit loan interest rate
2007	2007．03．18	6.39	7.668	15.336
	2007．05．19	6.57	7.884	15.768
	2007．07．21	6.84	8.208	16.416
	2007．08．22	7.02	8.424	16.848
	2007．09．15	7.29	8.748	17.496
	2007．12．21	7.47	8.964	17.928
2008	2008.09.16	7.2	8.64	17.28
	2008.10.09	6.93	8.316	16.632
	2008.10.30	6.66	7.992	15.984
	2008.11.27	5.58	6.696	13.392
	2008.12.23	5.31	6.372	12.744
2009	Not be adjusted
2010	2010.10.20	5.56	6.672	13.344
	2010.12.26	5.81	6.972	13.944
2011	2011.02.09	6.06	7.272	14.544
	2011.04.06	6.31	7.572	15.144
	2011.07.07	6.56	7.872	15.744
2012	2012.06.08	6.31	7.572	15.144
	2012.07.06	6	7.2	14.4
2013	Not be adjusted
2014	2014.11.22	5.6	6.72	13.44
Average value		6.39316	7.67179	15.3436
